# Supplementary material for: Integrated transcriptional‐phenotypic analysis captures systemic immunomodulation following antiangiogenic therapy in renal cell carcinoma patients
Source: Clin Transl Med. 2021 Jun 20;11(6):e434. doi: 10.1002/ctm2.434 (PMC8214860; doi:10.1002/ctm2.434)
Supplement: Supplementary file 2 — Table1 [file CTM2-11-e434-s001.xls]

## Sheet: Post3vsPre
Post-treatment 3 months vs Pre-treatment
Symbol	GENENAME	p-value	log2foldchange	FDR
GZMB	granzyme B	0.00169386	0.726075	0.234099
KLRD1	killer cell lectin like receptor D1	0.00192472	0.650816	0.239675
GNLY	granulysin	0.000288255	0.648781	0.178164
KLRF1	killer cell lectin like receptor F1	0.00307608	0.647537	0.265669
PRF1	perforin 1	0.00460953	0.645748	0.295754
CLIC3	chloride intracellular channel 3	0.00150073	0.636582	0.222746
KIR2DL3	killer cell immunoglobulin like receptor, two Ig domains and long cytoplasmic tail 1	0.000597213	0.630009	0.185448
GZMH	granzyme H	0.00393735	0.615853	0.287621
NKG7	natural killer cell granule protein 7	0.00136502	0.601084	0.22151
KIR2DL4	killer cell immunoglobulin like receptor, two Ig domains and long cytoplasmic tail 4	0.00193816	0.569978	0.239675
CST7	cystatin F	0.00139665	0.563891	0.22217
CTSW	cathepsin W	0.000718909	0.556102	0.185448
KIR2DL1	killer cell immunoglobulin like receptor, two Ig domains and long cytoplasmic tail 1	0.000969562	0.524892	0.195624
KIR3DL1	killer cell immunoglobulin like receptor, three Ig domains and long cytoplasmic tail 1	0.000769458	0.507078	0.185448
CD160	CD160 molecule	1.36551e-05	0.46133	0.116232
KIR3DL2	killer cell immunoglobulin like receptor, three Ig domains and long cytoplasmic tail 2	0.000439122	0.460645	0.185448
RNF165	ring finger protein 165	0.000810283	0.458236	0.185448
TTC38	tetratricopeptide repeat domain 38	0.000575627	0.447458	0.185448
KIR2DS5	killer cell immunoglobulin like receptor, two Ig domains and long cytoplasmic tail 3	0.00126445	0.431315	0.211947
LAG3	lymphocyte activating 3	4.36399e-05	0.427081	0.116232
PYHIN1	pyrin and HIN domain family member 1	0.00449837	0.393853	0.29486
SPON2	spondin 2	0.00373766	0.377285	0.280607
HOXC4	homeobox C4	5.79154e-05	0.363294	0.116232
PTGDR	prostaglandin D2 receptor	0.0005919	0.362219	0.185448
KLRC1	killer cell lectin like receptor C1	0.00128025	0.360961	0.211947
IL18RAP	interleukin 18 receptor accessory protein	0.00239663	0.35835	0.245551
AGAP1	ArfGAP with GTPase domain, ankyrin repeat and PH domain 1	0.00054804	0.354558	0.185448
NCR3	natural cytotoxicity triggering receptor 3	0.00160332	0.354071	0.227513
CBLB	Cbl proto-oncogene B	0.00496867	0.348191	0.300218
NCAM1	neural cell adhesion molecule 1	7.20095e-05	0.339066	0.116232
TSEN54	tRNA splicing endonuclease subunit 54	0.000683685	0.338878	0.185448
SDF2L1	stromal cell derived factor 2 like 1	0.0011834	0.338609	0.206503
PDZD4	PDZ domain containing 4	0.00247057	0.33799	0.245551
PRSS30P	serine protease 30, pseudogene	0.00237279	0.333617	0.245551
NMUR1	neuromedin U receptor 1	0.000202267	0.328662	0.170555
IFITM1	interferon induced transmembrane protein 1	0.00222938	0.327983	0.245551
FKBP11	FK506 binding protein 11	0.00127529	0.318844	0.211947
KIR3DL3	killer cell immunoglobulin like receptor, three Ig domains and long cytoplasmic tail 3	0.00152067	0.317911	0.223141
HOPX	HOP homeobox	0.00217163	0.310037	0.245551
CD8A	CD8a molecule	0.00347728	0.303805	0.270495
TTC16	tetratricopeptide repeat domain 16	0.00114231	0.300876	0.206503
PRKCH	protein kinase C eta	0.00424896	0.290079	0.29486
RARRES3	retinoic acid receptor responder 3	0.000539824	0.288445	0.185448
SYTL2	synaptotagmin like 2	0.00061861	0.288419	0.185448
ABCB1	ATP binding cassette subfamily B member 1	0.00114316	0.286777	0.206503
RTP5	receptor transporter protein 5 (putative)	0.00171783	0.283579	0.234099
CD7	CD7 molecule	0.00445858	0.278017	0.29486
PPP1R16B	protein phosphatase 1 regulatory subunit 16B	0.00108695	0.277364	0.206408
ZNF827	zinc finger protein 827	0.00449036	0.274837	0.29486
ALOX5AP	arachidonate 5-lipoxygenase activating protein	0.000433129	0.272706	0.185448
SNTB2	syntrophin beta 2	0.00196744	0.271131	0.239675
KIR2DL5A	killer cell immunoglobulin like receptor, two Ig domains and long cytoplasmic tail 5A	0.000883707	0.26814	0.187071
KLRC2	killer cell lectin like receptor C2	0.00431283	0.262978	0.29486
HCST	hematopoietic cell signal transducer	0.000181849	0.261746	0.170555
MATK	megakaryocyte-associated tyrosine kinase	0.00047083	0.258408	0.185448
OSBPL5	oxysterol binding protein like 5	0.000934851	0.253851	0.191694
F2R	coagulation factor II thrombin receptor	0.00251008	0.249026	0.245551
MIR1224	microRNA 1224	0.00434396	0.248996	0.29486
ARPC5L	actin related protein 2/3 complex subunit 5 like	0.00396473	0.247606	0.287621
SLC7A5	solute carrier family 7 member 5	0.00205926	0.242536	0.245429
PRR5	proline rich 5	0.0049229	0.239664	0.300218
MIR646HG	MIR646 host gene	0.00312721	0.238451	0.265669
TOX	thymocyte selection associated high mobility group box	0.00308714	0.227662	0.265669
SH2D2A	SH2 domain containing 2A	0.000476274	0.226113	0.185448
AK3	adenylate kinase 4	0.00242101	0.223684	0.245551
ISG20	interferon stimulated exonuclease gene 20	0.00392134	0.220613	0.287621
GALNT11	polypeptide N-acetylgalactosaminyltransferase 11	0.000351081	0.219172	0.181745
RHOBTB3	Rho related BTB domain containing 3	0.000317153	0.214864	0.178164
CMKLR1	chemerin chemokine-like receptor 1	0.000787925	0.21058	0.185448
JAKMIP2	janus kinase and microtubule interacting protein 2	0.000848402	0.206644	0.185448
RASSF1	Ras association domain family member 1	0.00220978	0.204882	0.245551
SIGLEC17P	sialic acid binding Ig like lectin 17, pseudogene	0.00185768	0.203546	0.239675
LINC01278	long intergenic non-protein coding RNA 1278	0.0010513	0.197735	0.205688
CCNT1	cyclin T1	0.00342584	0.193055	0.270495
AKNA	AT-hook transcription factor	0.00469201	0.191384	0.295754
TFDP2	transcription factor Dp-2	0.000687408	0.190169	0.185448
EDARADD	EDAR associated death domain	0.000729072	0.18708	0.185448
EVA1C	eva-1 homolog C	0.0019225	0.185165	0.239675
LITAF	lipopolysaccharide induced TNF factor	0.00245006	0.182541	0.245551
CBX6	chromobox 6	0.00245904	0.18147	0.245551
SLC15A4	solute carrier family 15 member 4	0.000935237	0.180984	0.191694
FYN	FYN proto-oncogene, Src family tyrosine kinase	0.00249813	0.173896	0.245551
PIP4K2A	phosphatidylinositol-5-phosphate 4-kinase type 2 alpha	0.00030703	0.170047	0.178164
NCR1	natural cytotoxicity triggering receptor 1	0.000135712	0.16896	0.159314
RBM28	RNA binding motif protein 28	6.58432e-05	0.168261	0.116232
SNRPB	small nuclear ribonucleoprotein polypeptides B and B1	0.002223	0.16788	0.245551
SLC20A1	solute carrier family 20 member 1	0.00370267	0.160337	0.279605
APOBEC3C	apolipoprotein B mRNA editing enzyme catalytic subunit 3C	0.000860309	0.159969	0.185448
IL12RB1	interleukin 12 receptor subunit beta 1	0.00312136	0.154438	0.265669
COQ7	coenzyme Q7, hydroxylase	0.0028727	0.154354	0.261271
AKR1B1	aldo-keto reductase family 1 member B	0.00472999	0.153327	0.295754
FEZ1	fasciculation and elongation protein zeta 1	4.25538e-05	0.152328	0.116232
ANKRD20A1	ankyrin repeat domain 20 family member A1	0.000351865	0.148998	0.181745
GNGT2	G protein subunit gamma transducin 2	0.00264404	0.147502	0.252668
STARD4	StAR related lipid transfer domain containing 4	0.00364715	0.145977	0.278399
FXN	frataxin	0.00115534	0.144048	0.206503
CREB3L2	cAMP responsive element binding protein 3 like 2	0.0021965	0.14347	0.245551
TMEM109	transmembrane protein 109	0.000165748	0.141445	0.170555
GPA33	glycoprotein A33	0.0022857	0.140781	0.245551
NDUFB7	NADH:ubiquinone oxidoreductase subunit B7	0.00366513	0.140351	0.278399
U2AF2	U2 small nuclear RNA auxiliary factor 2	0.00246046	0.138113	0.245551
CAPN12	calpain 12	0.00463058	0.135808	0.295754
GIPC1	GIPC PDZ domain containing family member 1	0.00472994	0.132932	0.295754
SSBP3	single stranded DNA binding protein 3	0.00193819	0.132604	0.239675
GLS2	glutaminase 2	0.00303904	0.131577	0.265669
RAC2	Rac family small GTPase 2	0.00452737	0.129313	0.295262
PARN	poly(A)-specific ribonuclease	0.00037089	0.128772	0.184204
TOMM40	translocase of outer mitochondrial membrane 40	0.00278159	0.126909	0.258408
ZNF112	zinc finger protein 112	0.00446256	0.125885	0.29486
AGK	acylglycerol kinase	0.00474105	0.123982	0.295754
KIR2DS1	killer cell immunoglobulin like receptor, two Ig domains and short cytoplasmic tail 1	0.00400051	0.123232	0.288556
CLEC4C	C-type lectin domain family 4 member C	0.00328795	0.120271	0.268087
EEF1A2	eukaryotic translation elongation factor 1 alpha 2	0.00334252	0.117869	0.268087
NAXE	NAD(P)HX epimerase	0.00437993	0.115887	0.29486
HSPA5	heat shock protein family A (Hsp70) member 5	0.000590971	0.114069	0.185448
PHGDH	phosphoglycerate dehydrogenase	0.00106953	0.109937	0.206132
ATP5G1	ATP synthase membrane subunit c locus 1	0.000832933	0.106955	0.185448
NDC1	NDC1 transmembrane nucleoporin	0.00478428	0.102363	0.297016
ATP5J	ATP synthase peripheral stalk subunit F6	0.00248152	0.10157	0.245551
HSPBP1	HSPA (Hsp70) binding protein 1	0.00295376	0.0977659	0.263047
DSTN	destrin, actin depolymerizing factor	0.000565158	0.097442	0.185448
PPIEL	peptidylprolyl isomerase E like pseudogene	0.00442474	0.0959955	0.29486
COL6A2	collagen type VI alpha 2 chain	0.00344394	0.0925642	0.270495
LPL	lymphocyte cytosolic protein 1	0.00486123	0.0877248	0.298919
ATXN1L	ataxin 1 like	0.00171887	0.0856305	0.234099
ARHGEF35	Rho guanine nucleotide exchange factor 35	0.00287311	0.0840223	0.261271
MVD	mevalonate diphosphate decarboxylase	0.00287223	0.0788392	0.261271
PRPS1L1	phosphoribosyl pyrophosphate synthetase 1-like 1	0.00176495	0.0759203	0.234369
NFATC3	nuclear factor of activated T cells 3	0.00021982	0.0717065	0.170555
HHLA3	HERV-H LTR-associating 3	0.00340205	0.0693707	0.270495
DCUN1D3	defective in cullin neddylation 1 domain containing 3	0.00198925	-0.0565514	0.240067
CD48	CD48 molecule	0.00117826	-0.0606403	0.206503
CSAG3	CSAG family member 3	0.00404281	-0.063602	0.288556
RB1CC1	RB1 inducible coiled-coil 1	0.00334108	-0.0663452	0.268087
GTF2F2	general transcription factor IIF subunit 2	0.00137232	-0.0686568	0.22151
ABCB9	ATP binding cassette subfamily B member 9	0.00325618	-0.0707902	0.268087
FBXO38	F-box protein 38	0.00268067	-0.0777638	0.252668
C6orf120	chromosome 6 open reading frame 120	0.00356908	-0.0828631	0.275973
SELE	selectin E	0.00245653	-0.0861185	0.245551
NCOA6	nuclear receptor coactivator 6	0.00290852	-0.0869499	0.261802
HDAC5	histone deacetylase 5	0.000861681	-0.0881071	0.185448
CDK19	cyclin dependent kinase 19	0.00172546	-0.0889503	0.234099
OPRL1	opioid related nociceptin receptor 1	0.00148633	-0.0946256	0.222746
MAGEL2	MAGE family member L2	0.000280304	-0.0964346	0.178164
TRIP11	thyroid hormone receptor interactor 11	0.00141372	-0.0993516	0.22217
TRIM51	tripartite motif-containing 51	0.00416441	-0.101298	0.292256
LOC401589	uncharacterized LOC401589	0.00321921	-0.103088	0.268087
EPOR	erythropoietin receptor	0.00148268	-0.103547	0.222746
SCYL2	C-C motif chemokine ligand 14	5.01677e-05	-0.104888	0.116232
PHF7	PHD finger protein 7	0.00404466	-0.106445	0.288556
DAPP1	dual adaptor of phosphotyrosine and 3-phosphoinositides 1	0.0029195	-0.107692	0.261802
DIP2B	disco interacting protein 2 homolog B	0.00214052	-0.108822	0.245551
UBA3	ubiquitin like modifier activating enzyme 3	0.000504355	-0.114657	0.185448
ZER1	zyg-11 related cell cycle regulator	0.00391939	-0.11526	0.287621
ST8SIA4	ST8 alpha-N-acetyl-neuraminide alpha-2,8-sialyltransferase 4	0.00346889	-0.118272	0.270495
PSRC1	proline and serine rich coiled-coil 1	0.00145542	-0.120188	0.222746
BRWD3	bromodomain and WD repeat domain containing 3	0.00470878	-0.122613	0.295754
SNORD90	small nucleolar RNA, C/D box 90	0.00395739	-0.123045	0.287621
TAF1D	TATA-box binding protein associated factor, RNA polymerase I subunit D	0.0038133	-0.123087	0.284631
ABTB1	ankyrin repeat and BTB domain containing 1	0.00468198	-0.123939	0.295754
GRSF1	G-rich RNA sequence binding factor 1	0.0012665	-0.124985	0.211947
ADGRB1	adhesion G protein-coupled receptor B1	0.000859291	-0.128061	0.185448
PHF3	PHD finger protein 3	0.00362458	-0.13015	0.278399
LRRC8D	leucine rich repeat containing 8 VRAC subunit D	0.000309742	-0.132745	0.178164
NKAP	NFKB activating protein	0.00329768	-0.13402	0.268087
ZNF708	zinc finger protein 708	0.00327016	-0.137224	0.268087
ARMCX1	armadillo repeat containing X-linked 1	0.00463835	-0.141289	0.295754
UGGT2	UDP-glucose glycoprotein glucosyltransferase 2	0.00242718	-0.141293	0.245551
FAM135A	family with sequence similarity 135 member A	0.00448737	-0.142098	0.29486
GYPE	glycophorin E (MNS blood group)	0.00315888	-0.145996	0.266605
FAM65A	RHO family interacting cell polarization regulator 1	0.000551633	-0.14639	0.185448
ERMAP	erythroblast membrane associated protein (Scianna blood group)	0.00444375	-0.147022	0.29486
OSGEP	O-sialoglycoprotein endopeptidase	0.00177868	-0.14738	0.234369
EEPD1	endonuclease/exonuclease/phosphatase family domain containing 1	0.00216919	-0.148206	0.245551
ASAP1	ArfGAP with SH3 domain, ankyrin repeat and PH domain 1	0.00256973	-0.153615	0.247634
HEBP1	nuclear factor, erythroid 2 like 2	0.00250839	-0.157753	0.245551
XRCC4	X-ray repair cross complementing 4	0.00011542	-0.170643	0.159314
HEBP2	heme binding protein 2	0.0019492	-0.173996	0.239675
RUBCNL	RUN and cysteine rich domain containing beclin 1 interacting protein like	0.00102508	-0.176685	0.203643
LRRC8C	leucine rich repeat containing 8 VRAC subunit C	0.00155805	-0.178397	0.223936
SNORA10	small nucleolar RNA, H/ACA box 10	0.00409862	-0.180052	0.290799
SLC35A5	solute carrier family 35 member A5	0.00020896	-0.18627	0.170555
PLA2G4A	phospholipase A2 group IVA	0.00433166	-0.190317	0.29486
ELANE	elastase, neutrophil expressed	0.00305073	-0.191244	0.265669
TICAM2	toll like receptor adaptor molecule 2	0.00484552	-0.200219	0.298919
C7orf49	cell cycle regulator of NHEJ	0.000126456	-0.20093	0.159314
CTLA4	cytotoxic T-lymphocyte associated protein 4	0.00330968	-0.206763	0.268087
CBL	Cbl proto-oncogene	0.000661501	-0.207464	0.185448
SLC35A1	solute carrier family 35 member A1	0.000317338	-0.20833	0.178164
SSBP2	single stranded DNA binding protein 2	0.00111072	-0.211196	0.206503
SLC8A1	solute carrier family 8 member A1	0.0024363	-0.211656	0.245551
FRAT1	FRAT1, WNT signaling pathway regulator	0.00142803	-0.212761	0.22217
EVI2A	ecotropic viral integration site 2A	0.000591789	-0.214146	0.185448
LRRC8B	leucine rich repeat containing 8 VRAC subunit B	0.00496062	-0.215724	0.300218
DPEP2	dipeptidase 2	0.00254698	-0.225716	0.247287
MANBA	mannosidase beta	0.00156077	-0.227566	0.223936
SLC46A2	solute carrier family 46 member 2	0.00441282	-0.251092	0.29486
ZNF467	zinc finger protein 467	0.000670074	-0.256988	0.185448
OLIG1	oligodendrocyte transcription factor 1	0.000720084	-0.269038	0.185448
ACVR1	activin A receptor type 1	0.000224536	-0.277637	0.170555
SLC16A5	solute carrier family 16 member 5	0.00186084	-0.280016	0.239675
TBC1D9	TBC1 domain family member 9	0.00266798	-0.305707	0.252668
CLEC4A	C-type lectin domain family 4 member A	0.00274487	-0.325583	0.256844
ST3GAL6	ST3 beta-galactoside alpha-2,3-sialyltransferase 6	0.00082643	-0.335585	0.185448
GPR162	G protein-coupled receptor 162	0.00174038	-0.34207	0.234099
TLR7	toll like receptor 7	0.00207169	-0.355328	0.245429
TST	thiosulfate sulfurtransferase	4.80895e-05	-0.356776	0.116232
LYL1	LYL1, basic helix-loop-helix family member	0.000754719	-0.362494	0.185448
LMO2	LIM domain only 2	0.000760544	-0.363205	0.185448
LGALS2	galectin 2	0.00230907	-0.406334	0.245551
ABCA1	ATP binding cassette subfamily A member 1	0.000802287	-0.41298	0.185448
TLR1	toll like receptor 1	0.00412463	-0.433941	0.291046
RGS2	regulator of G protein signaling 2	0.0030289	-0.514084	0.265669

## Sheet: Post6vsPost3
Post-treatment 6 months vs Post-treatment 3 months
Symbol	GENENAME	Pvalue	log2foldchange	FDR
ATP6V0A1	ATPase H+ transporting V0 subunit a1	0.000752805	0.18464	0.999672
PCGF3	polycomb group ring finger 3	0.00341198	0.17066	0.999672
ATP13A2	ATPase cation transporting 13A2	0.000704472	0.163655	0.999672
GYPE	glycophorin E (MNS blood group)	0.00167336	0.160304	0.999672
KAT8	lysine acetyltransferase 8	0.000562929	0.152224	0.999672
SNORD83B	small nucleolar RNA, C/D box 83B	0.00232161	0.149537	0.999672
ACVR1	activin A receptor type 1	0.00323663	0.145997	0.999672
AGO4	argonaute 4, RISC catalytic component	0.00402895	0.132181	0.999672
LOC401589	uncharacterized LOC401589	0.00108306	0.132061	0.999672
CLPTM1L	CLPTM1 like	0.00178196	0.127617	0.999672
P4HB	prolyl 4-hydroxylase subunit beta	0.00330297	0.120795	0.999672
RCOR3	REST corepressor 3	0.00474153	0.120278	0.999672
DYNC2H1	dynein cytoplasmic 2 heavy chain 1	0.000921894	0.114452	0.999672
CLDN7	claudin 7	0.000954559	0.111269	0.999672
BCKDHA	branched chain keto acid dehydrogenase E1, alpha polypeptide	0.00452094	0.110697	0.999672
RTF1	RTF1 homolog, Paf1/RNA polymerase II complex component	0.000440716	0.11008	0.999672
EDEM2	ER degradation enhancing alpha-mannosidase like protein 2	0.00306889	0.105184	0.999672
PSMD3	proteasome 26S subunit, non-ATPase 3	0.00250278	0.104776	0.999672
CLINT1	clathrin interactor 1	0.00400879	0.104517	0.999672
B3GALNT2	beta-1,3-N-acetylgalactosaminyltransferase 2	0.00106892	0.103882	0.999672
PTDSS1	phosphatidylserine synthase 1	0.00328733	0.103454	0.999672
CYTOR	cytoskeleton regulator RNA	0.00498322	0.102149	0.999672
ILDR1	immunoglobulin like domain containing receptor 1	0.00192281	0.100978	0.999672
SLC36A1	solute carrier family 36 member 1	0.000616579	0.0985218	0.999672
RGS3	regulator of G protein signaling 3	0.00211535	0.0969251	0.999672
PLOD3	procollagen-lysine,2-oxoglutarate 5-dioxygenase 3	0.00218054	0.0746135	0.999672
CBFB	core-binding factor subunit beta	0.0031338	0.0521739	0.999672
TGM1	transglutaminase 1	0.00459863	0.0515177	0.999672
GPS1	G protein pathway suppressor 1	0.00370131	0.0511034	0.999672
WDR45	WD repeat domain 45	0.00139331	0.0316871	0.999672
ZNF500	zinc finger protein 500	0.00271756	-0.049069	0.999672
ZNF624	zinc finger protein 624	0.00367882	-0.0802366	0.999672
SLC30A3	solute carrier family 30 member 3	0.00202549	-0.0939918	0.999672
MYOZ1	myozenin 1	0.00120047	-0.0959962	0.999672
ADK	adenosine kinase	0.00249736	-0.10005	0.999672
SYTL2	synaptotagmin like 2	0.00361367	-0.100526	0.999672
ZNF484	zinc finger protein 484	0.00443658	-0.106439	0.999672
SNRPD1	small nuclear ribonucleoprotein D1 polypeptide	0.0030279	-0.119121	0.999672
AMD1	adenosylmethionine decarboxylase 1	0.00299179	-0.126427	0.999672
LIN9	lin-9 DREAM MuvB core complex component	0.00411589	-0.142255	0.999672
IFI6	interferon alpha inducible protein 6	0.00052952	-0.161115	0.999672
INSR	insulin receptor	0.00450958	-0.166033	0.999672
MARCKSL1	MARCKS like 1	0.00279399	-0.178181	0.999672
MYLIP	myosin regulatory light chain interacting protein	0.00482613	-0.183297	0.999672
TMEM170A	transmembrane protein 170A	0.0034041	-0.196675	0.999672
S1PR5	sphingosine-1-phosphate receptor 5	0.00408787	-0.199158	0.999672
GBP1P1	guanylate binding protein 1 pseudogene 1	0.000832408	-0.34092	0.999672

## Sheet: Post6vsPre
Post-treatment 6 months vs Pre-treatment
Symbol	GENENAME	p-value	log2foldchange	FDR
GZMM	granzyme M	0.00340675	0.506216	0.592511
NKG7	natural killer cell granule protein 7	0.00470901	0.436429	0.592511
SDF2L1	stromal cell derived factor 2 like 1	0.00226676	0.435534	0.572349
CTSW	cathepsin W	0.00303046	0.432295	0.592511
ZBP1	insulin like growth factor 2 mRNA binding protein 1	0.00256432	0.363204	0.585698
SLC7A5	solute carrier family 7 member 5	0.000947085	0.327061	0.421714
PITHD1	PITH domain containing 1	0.00414406	0.32389	0.592511
TSEN54	tRNA splicing endonuclease subunit 54	0.00269545	0.321742	0.589968
NMUR1	neuromedin U receptor 1	0.00058888	0.310919	0.386627
NCR3	natural cytotoxicity triggering receptor 3	5.54991e-05	0.298295	0.386627
CD8A	CD8a molecule	0.00469138	0.290696	0.592511
RTP5	receptor transporter protein 5 (putative)	0.00415541	0.289917	0.592511
EBP	galactosidase beta 1	0.00415039	0.280257	0.592511
RAB5A	RAB5A, member RAS oncogene family	0.000839481	0.273247	0.40149
NCAM1	neural cell adhesion molecule 1	0.00195358	0.272907	0.568833
HSP90B1	heat shock protein 90 beta family member 1	0.000448178	0.268574	0.386627
TSPAN5	tetraspanin 5	0.000599505	0.261194	0.386627
OSTCP2	oligosaccharyltransferase complex subunit pseudogene 2	0.000735241	0.260963	0.386627
SLC25A4	solute carrier family 25 member 4	0.000465551	0.241645	0.386627
CCDC136	coiled-coil domain containing 136	0.000617331	0.240817	0.386627
SNTB2	syntrophin beta 2	0.00346744	0.239692	0.592511
WBSCR22	BUD23, rRNA methyltransferase and ribosome maturation factor	0.00148225	0.212568	0.546866
CLPTM1L	CLPTM1 like	0.00377411	0.197681	0.592511
TRIB3	tribbles pseudokinase 3	0.00292403	0.196008	0.589968
TMEM109	transmembrane protein 109	0.00390329	0.194049	0.592511
PTGER2	prostaglandin E receptor 2	0.002151	0.190966	0.568833
C17orf49	chromosome 17 open reading frame 49	0.00258451	0.189323	0.585698
TMEM258	transmembrane protein 258	0.00383713	0.186398	0.592511
GTF3C1	general transcription factor IIIC subunit 1	0.00201937	0.185268	0.568833
ITPRIPL1	ITPRIP like 1	0.00345927	0.173587	0.592511
PTP4A2	protein tyrosine phosphatase type IVA, member 2	0.000669722	0.168811	0.386627
NME6	NME/NM23 nucleoside diphosphate kinase 6	0.00194266	0.168708	0.568833
GALNT11	polypeptide N-acetylgalactosaminyltransferase 11	0.00186357	0.166372	0.568833
ACOT4	acyl-CoA thioesterase 4	0.00495573	0.16528	0.592511
AKR1B1	aldo-keto reductase family 1 member B	0.00401123	0.164696	0.592511
C19orf24	chromosome 19 open reading frame 24	0.00225453	0.164349	0.572349
NOL7	nucleolar protein 7	6.14934e-05	0.163543	0.386627
SPATS2	spermatogenesis associated serine rich 2	0.000382656	0.161181	0.386627
AAR2	AAR2 splicing factor homolog	0.000834011	0.156784	0.40149
TATDN2	TatD DNase domain containing 2	0.00230482	0.152986	0.572349
TFDP2	transcription factor Dp-2	0.000693353	0.148355	0.386627
SEC31A	SEC31 homolog A, COPII coat complex component	0.00461774	0.145397	0.592511
TOMM40	translocase of outer mitochondrial membrane 40	0.000479134	0.136201	0.386627
CSHL1	chorionic somatomammotropin hormone like 1	0.00336393	0.135708	0.592511
ELOVL6	ELOVL fatty acid elongase 6	0.00174768	0.134064	0.564194
BFAR	bifunctional apoptosis regulator	0.00365766	0.130822	0.592511
COX7C	cytochrome c oxidase subunit 7C	0.0016379	0.124447	0.556585
AFG3L2	AFG3 like matrix AAA peptidase subunit 2	0.00299157	0.121172	0.592511
SMARCB1	SWI/SNF related, matrix associated, actin dependent regulator of chromatin, subfamily b, member 1	0.00360509	0.118709	0.592511
C6orf136	chromosome 6 open reading frame 136	0.00492627	0.111844	0.592511
SEC61G	Sec61 translocon gamma subunit	0.00170006	0.108099	0.562894
MED1	mediator complex subunit 1	0.0042384	0.0995624	0.592511
LTBP4	latent transforming growth factor beta binding protein 4	0.00380684	0.098613	0.592511
E2F4	E2F transcription factor 4	0.000557534	0.0949015	0.386627
RACK1	receptor for activated C kinase 1	0.00279579	0.0935748	0.589968
SLC39A7	solute carrier family 39 member 7	0.00323381	0.0806712	0.592511
ASB6	ankyrin repeat and SOCS box containing 6	0.000246978	0.0798888	0.386627
ATF2	activating transcription factor 2	0.00489058	0.0789384	0.592511
RPL36AL	ribosomal protein L36a like	0.00447775	0.076985	0.592511
COMMD7	COMM domain containing 7	0.00252704	0.0627987	0.585698
CEPT1	choline/ethanolamine phosphotransferase 1	0.000726034	-0.0355899	0.386627
SCYL2	C-C motif chemokine ligand 14	0.00385631	-0.0656836	0.592511
RNF14	ring finger protein 14	0.00349881	-0.0728338	0.592511
ZNF280C	zinc finger protein 280C	0.00155963	-0.0745011	0.556585
HGD	homogentisate 1,2-dioxygenase	0.000677298	-0.0871648	0.386627
FAM167A	family with sequence similarity 167 member A	0.00059029	-0.0938778	0.386627
IL15	interleukin 15	0.000567208	-0.102548	0.386627
EMSY	EMSY, BRCA2 interacting transcriptional repressor	0.0027697	-0.107824	0.589968
ZNF804A	zinc finger protein 804A	0.00122982	-0.115378	0.500139
DTWD1	DTW domain containing 1	0.00160805	-0.115897	0.556585
FBXL2	F-box and leucine rich repeat protein 2	0.00426953	-0.118429	0.592511
MLXIPL	MLX interacting protein like	0.00347826	-0.130252	0.592511
FBLN2	fibulin 2	0.000419552	-0.137655	0.386627
DAGLA	diacylglycerol lipase alpha	0.000743316	-0.138885	0.386627
TMEM14C	transmembrane protein 14C	0.000103753	-0.139986	0.386627
MIGA2	mitoguardin 2	0.00183433	-0.142033	0.568833
MYCN	MYCN proto-oncogene, bHLH transcription factor	0.00252948	-0.14555	0.585698
CFAP20	cilia and flagella associated protein 20	0.0029234	-0.147696	0.589968
CD1E	CD1e molecule	0.00441604	-0.164694	0.592511
PTK2	protein tyrosine kinase 2	0.00127814	-0.165518	0.500139
ANGPT1	angiopoietin 1	0.0012724	-0.166472	0.500139
GREM1	gremlin 1, DAN family BMP antagonist	0.000535533	-0.169385	0.386627
IRF8	interferon regulatory factor 8	0.00370232	-0.17293	0.592511
HAAO	3-hydroxyanthranilate 3,4-dioxygenase	0.000671578	-0.17394	0.386627
HEMGN	hemogen	0.00280527	-0.186626	0.589968
IL24	interleukin 24	0.00215851	-0.18912	0.568833
NAPSA	napsin A aspartic peptidase	0.00139063	-0.210258	0.528152
TNNC2	troponin C2, fast skeletal type	0.00367324	-0.225248	0.592511
SRC	SRC proto-oncogene, non-receptor tyrosine kinase	0.000748522	-0.227154	0.386627
LOC729451	uncharacterized LOC729451	0.00292274	-0.243111	0.589968
CFAP161	cilia and flagella associated protein 161	0.00118926	-0.263591	0.500139
LRRC8B	leucine rich repeat containing 8 VRAC subunit B	0.000700122	-0.270969	0.386627
SLC24A3	solute carrier family 24 member 3	0.00497479	-0.273649	0.592511
SERPINE2	serpin family E member 2	0.00214038	-0.283041	0.568833
HLA-DRB3	major histocompatibility complex, class II, DR beta 3	0.00378202	-0.354245	0.592511
DHRS9	dehydrogenase/reductase 9	0.00205799	-0.391626	0.568833
ARHGAP21	Rho GTPase activating protein 21	0.000874145	-0.422775	0.403137
MPL	MPL proto-oncogene, thrombopoietin receptor	0.00258536	-0.461321	0.585698

## Sheet: Common btw Post 3 and Post 6
Common gene between Post-treatment 3 months and Post-treatment 6 months
Symbol	Pvalue3vs0	log2FC3vs0	FDR3vs0	Pvalue6vs0	log2FC6vs0	FDR6vs0	Expression
AKR1B1	0.00472999	0.153327	0.295754	0.00401123	0.164696	0.592511	UP
CD8A	0.00347728	0.303805	0.270495	0.00469138	0.290696	0.592511	UP
CTSW	0.000718909	0.556102	0.185448	0.00303046	0.432295	0.592511	UP
GALNT11	0.000351081	0.219172	0.181745	0.00186357	0.166372	0.568833	UP
NCAM1	7.20095e-05	0.339066	0.116232	0.00195358	0.272907	0.568833	UP
NCR3	0.00160332	0.354071	0.227513	5.54991e-05	0.298295	0.386627	UP
NKG7	0.00136502	0.601084	0.22151	0.00470901	0.436429	0.592511	UP
NMUR1	0.000202267	0.328662	0.170555	0.00058888	0.310919	0.386627	UP
RTP5	0.00171783	0.283579	0.234099	0.00415541	0.289917	0.592511	UP
SDF2L1	0.0011834	0.338609	0.206503	0.00226676	0.435534	0.572349	UP
SLC7A5	0.00205926	0.242536	0.245429	0.000947085	0.327061	0.421714	UP
SNTB2	0.00196744	0.271131	0.239675	0.00346744	0.239692	0.592511	UP
TFDP2	0.000687408	0.190169	0.185448	0.000693353	0.148355	0.386627	UP
TMEM109	0.000165748	0.141445	0.170555	0.00390329	0.194049	0.592511	UP
TOMM40	0.00278159	0.126909	0.258408	0.000479134	0.136201	0.386627	UP
TSEN54	0.000683685	0.338878	0.185448	0.00269545	0.321742	0.589968	UP
LRRC8B	0.00496062	-0.215724	0.300218	0.000700122	-0.270969	0.386627	DOWN
SCYL2	5.01677e-05	-0.104888	0.116232	0.00385631	-0.0656836	0.592511	DOWN
