# Supplementary material for: Integrated transcriptional‐phenotypic analysis captures systemic immunomodulation following antiangiogenic therapy in renal cell carcinoma patients
Source: Clin Transl Med. 2021 Jun 20;11(6):e434. doi: 10.1002/ctm2.434 (PMC8214860; doi:10.1002/ctm2.434)
Supplement: Supplementary file 3 — Table2 [file CTM2-11-e434-s004.xls]

## Sheet: Post 3 vs Pre
Post-treatment 3 months vs Pre-treatment
Modules	P1	P2	P3	P4	P5	P6	P8	P9
M1.1.Platelets	0	-36.1111	-27.7778	-25	0	-11.1111	-26.3889	38.8889
M1.2.Interferon	0	13.6364	13.6364	0	0	0	0	0
M2.1.Cell Cycle	0	0	-12.5	0	0	0	-5	0
M2.2.Cell Cycle	0	0	0	0	0	0	0	0
M2.3.Erythrocytes	0	6.97674	0	0	0	0	0	0
M3.1.Erythrocytes	0	0	0	0	0	0	0	0
M3.2.Inflammation	0	-5.76923	0	14.4231	-40.3846	0	0	-7.69231
M3.3.Cell Cycle	0	0	0	0	0	0	0	0
M3.4.Interferon	0	23.913	15.2174	0	-8.69565	0	6.52174	0
M3.5.Cell Cycle	0	0	0	0	0	0	0	0
M3.6.Cytotoxic/NK Cell	24.3902	56.0976	0	29.2683	63.4146	0	9.7561	53.6585
M4.1.T cells	6.38298	0	0	-21.2766	0	0	0	0
M4.10.B cells	-7.69231	0	0	0	0	0	0	0
M4.11.Plasma Cells	0	0	0	0	0	0	0	0
M4.12.	0	0	0	0	14.1026	0	0	0
M4.13.Inflammation	0	0	0	9.375	-17.1875	0	0	-7.8125
M4.14.Monocytes	-12.766	0	6.38298	6.38298	-46.8085	0	0	0
M4.15.T cells	0	8.10811	0	-8.10811	35.1351	0	0	10.8108
M4.16.	0	0	0	0	0	0	0	0
M4.2.Inflammation	0	0	0	11.4286	-17.1429	0	0	0
M4.3.Protein Synthesis	0	0	0	0	0	0	0	0
M4.4.	0	0	0	0	0	0	0	0
M4.5.Protein Synthesis	-5.40541	0	0	0	-5.40541	0	0	0
M4.6.Inflammation	0	0	0	7.29167	-16.6667	0	0	0
M4.7.Cell Cycle	0	0	0	0	0	0	0	0
M4.8.	0	0	0	0	0	0	0	0
M4.9.	0	0	5.12821	0	-5.12821	0	0	0
M5.1.Inflammation	0	0	0	0	-9.17874	0	0	0
M5.10.Mitochondrial Respiration	0	0	0	0	0	0	0	0
M5.11.	0	0	0	0	0	0	0	0
M5.12.Interferon	0	0	8.16327	0	-8.16327	0	0	0
M5.13.	0	0	0	0	0	0	0	0
M5.14.	-9.09091	-6.81818	0	6.81818	-27.2727	0	0	0
M5.15.Neutrophils	0	-7.69231	0	0	-23.0769	0	0	-7.69231
M5.2.	0	0	0	0	-6.12245	0	0	-6.12245
M5.3.	0	0	0	0	0	0	0	0
M5.4.	0	0	0	0	0	0	0	0
M5.5.	0	0	0	0	0	0	0	0
M5.6.Mitochondrial Stress/Proteasome	0	0	0	0	0	0	0	0
M5.7.Inflammation	0	0	0	0	-15.5172	0	0	0
M5.8.	0	0	0	0	0	0	0	0
M5.9.Protein Synthesis	0	0	5.76923	0	0	0	0	0
M6.1.	0	0	0	0	0	0	0	0
M6.10.	0	0	0	0	0	0	0	0
M6.11.Cell Cycle	0	0	0	0	0	0	0	0
M6.12.Mitochondrial Stress	0	0	0	0	0	0	0	0
M6.13.Cell Death	0	0	0	9.52381	-33.3333	0	0	0
M6.14.	0	0	0	6.66667	-10	0	0	10
M6.15.	0	0	0	0	9.09091	0	0	0
M6.16.Cell Cycle	0	0	0	0	0	0	0	0
M6.17.	0	0	0	0	0	0	0	0
M6.18.Erythrocytes	0	-9.09091	-9.09091	0	0	0	-9.09091	0
M6.19.	0	0	0	0	8.33333	0	0	0
M6.2.Mitochondrial Respiration	0	0	0	0	0	0	0	0
M6.20.	0	0	0	0	0	0	5.12821	0
M6.3.	0	0	0	0	0	0	0	0
M6.4.	0	0	0	0	0	0	0	0
M6.5.	0	0	0	0	0	0	0	0
M6.6.Apoptosis/Survival	0	0	0	0	-27.2727	0	0	0
M6.7.	0	0	0	0	0	0	0	0
M6.8.	0	0	0	0	0	0	0	0
M6.9.	6.89655	0	0	0	17.2414	0	0	6.89655
M7.1.Inflammation	0	0	0	0	-10.7143	0	0	0
M7.10.	0	0	0	0	-7.40741	0	0	0
M7.11.	0	0	0	0	0	0	0	0
M7.12.	0	0	0	0	0	0	0	0
M7.13.	0	0	0	0	9.7561	0	0	0
M7.14.	0	0	0	0	0	0	0	0
M7.15.	0	0	0	0	-12.5	0	0	0
M7.16.DC/Apoptosis	0	0	-10.4167	12.5	-20.8333	0	6.25	8.33333
M7.17.	0	0	0	0	0	0	0	0
M7.18.Immunosuppression	0	0	0	0	0	0	0	0
M7.19.	0	0	0	0	0	0	0	0
M7.2.	0	0	0	0	0	0	0	0
M7.20.	0	0	0	0	0	0	0	0
M7.21.Cytotoxic	0	0	0	0	0	0	0	0
M7.22.Inflammation	-6.25	-8.33333	0	0	-39.5833	0	0	0
M7.23.	0	0	0	0	5.17241	0	0	0
M7.24.Lymphocyte Activation	0	0	0	0	0	0	0	0
M7.25.	0	0	0	0	0	0	0	0
M7.26.	0	0	0	0	0	0	0	0
M7.27.	0	0	0	0	-11.1111	0	0	-7.40741
M7.28.	0	0	0	0	0	0	0	0
M7.29.	0	-5.88235	0	0	-20.5882	0	0	-5.88235
M7.3.	0	0	5.14706	0	0	0	0	0
M7.30.	0	0	0	0	0	0	0	0
M7.31.	0	0	0	0	0	0	0	0
M7.32.	0	-12.5	12.5	12.5	0	0	0	0
M7.33.	0	0	0	0	0	0	-6.66667	6.66667
M7.34.	0	0	0	0	6.97674	0	0	0
M7.35.	0	-17.6471	0	0	-17.6471	0	0	0
M7.4.	0	0	0	0	0	0	0	0
M7.5.	0	0	0	0	0	0	0	0
M7.6.Proliferation	0	0	0	0	0	0	0	0
M7.7.Proliferation	0	0	0	0	0	0	0	0
M7.8.Cell Cycle	0	0	0	0	0	0	0	0
M7.9.	0	0	0	0	0	0	0	0
M8.1.	0	0	0	0	0	0	0	0
M8.10.	0	0	7.69231	0	7.69231	0	0	0
M8.100.	0	0	0	0	0	-16.6667	0	0
M8.101.	-14.2857	0	14.2857	0	0	0	0	0
M8.102.	0	0	0	0	0	0	0	0
M8.103.	0	0	0	0	0	0	0	0
M8.104.	0	0	0	0	12.5	0	0	0
M8.105.	0	0	0	0	0	0	0	0
M8.106.	0	0	42.8571	0	14.2857	0	14.2857	0
M8.107.	0	0	0	0	0	0	12.5	0
M8.108.	0	12.5	12.5	-25	25	0	12.5	0
M8.109.	0	0	10	0	0	0	0	0
M8.11.	0	0	0	0	0	0	0	0
M8.110.	0	0	0	0	0	0	0	0
M8.111.	0	0	0	0	0	0	0	0
M8.12.	0	0	0	0	0	0	0	0
M8.13.	0	0	0	0	0	0	0	0
M8.14.	0	0	0	0	0	0	0	0
M8.15.	0	0	0	0	0	0	0	0
M8.16.	0	0	0	0	0	0	0	0
M8.17.	0	0	0	0	0	0	0	0
M8.18.	0	-5.26316	0	5.26316	0	0	0	5.26316
M8.19.	0	0	0	0	0	0	0	0
M8.2.	0	0	5.26316	0	-5.26316	0	0	0
M8.20.	0	-5.26316	0	0	-5.26316	0	0	0
M8.21.	0	0	0	0	-5.88235	0	0	0
M8.22.	0	0	0	0	0	0	0	0
M8.23.	0	0	14.2857	28.5714	14.2857	0	0	0
M8.24.	0	0	0	0	-6.66667	0	0	0
M8.25.	0	0	5.55556	0	5.55556	0	5.55556	0
M8.26.	0	0	0	0	5.55556	0	0	0
M8.27.	0	0	5.55556	0	0	0	0	0
M8.28.	0	0	0	0	0	0	0	0
M8.29.	0	0	0	0	0	0	0	0
M8.3.	0	0	0	0	0	0	0	0
M8.30.	0	0	0	0	0	0	0	0
M8.31.	0	0	7.14286	7.14286	7.14286	0	7.14286	0
M8.32.	0	-5.88235	-5.88235	0	-5.88235	0	0	0
M8.33.	0	0	0	0	6.25	0	0	0
M8.34.	0	0	0	0	0	0	0	0
M8.35.	0	0	0	0	-5.88235	0	0	0
M8.36.	0	0	5	5	0	0	0	0
M8.37.	0	0	5.55556	0	5.55556	0	0	0
M8.38.	0	0	0	0	0	0	0	0
M8.39.	0	0	-7.69231	0	0	0	0	15.3846
M8.4.	0	0	0	0	0	0	0	0
M8.40.	0	0	0	0	0	0	0	0
M8.41.	0	0	0	0	-9.09091	0	0	0
M8.42.	0	0	0	0	0	0	0	0
M8.43.	0	0	0	0	0	0	0	0
M8.44.	0	0	0	0	-6.25	0	0	0
M8.45.	0	0	0	0	0	0	0	0
M8.46.Cytotoxic/NK Cell	6.66667	46.6667	6.66667	46.6667	33.3333	0	0	66.6667
M8.47.	0	0	25	0	25	-12.5	25	0
M8.48.	0	0	0	8.33333	-8.33333	0	0	0
M8.49.	0	0	0	0	0	0	0	8.33333
M8.5.	0	0	0	0	0	0	0	0
M8.50.	0	0	0	0	0	0	0	0
M8.51.	0	-6.66667	0	0	0	0	0	6.66667
M8.52.	0	0	0	0	0	0	0	0
M8.53.	0	0	0	0	0	0	0	0
M8.54.	0	0	23.0769	0	7.69231	0	15.3846	0
M8.55.	0	0	0	0	0	0	0	0
M8.56.	0	18.1818	0	9.09091	0	0	0	9.09091
M8.57.	0	0	0	0	-9.09091	0	0	0
M8.58.	0	0	0	0	0	0	0	0
M8.59.	0	0	0	7.14286	0	0	0	0
M8.6.	0	0	0	0	0	0	0	0
M8.60.	0	0	0	0	-20	0	0	-10
M8.61.Immune Responses	0	0	0	6.25	0	0	0	0
M8.62.	0	0	0	0	-21.4286	0	7.14286	-7.14286
M8.63.	0	0	0	0	0	0	0	8.33333
M8.64.	0	0	0	0	0	0	0	0
M8.65.	-16.6667	0	0	0	-16.6667	0	0	0
M8.66.	0	0	0	0	-25	0	0	0
M8.67.	0	7.69231	15.3846	7.69231	-23.0769	0	0	0
M8.68.	0	0	0	0	0	0	0	0
M8.69.	-8.33333	8.33333	-8.33333	8.33333	-8.33333	0	8.33333	-8.33333
M8.7.	0	0	0	0	0	0	0	0
M8.70.	-7.69231	0	-7.69231	7.69231	-15.3846	-7.69231	0	-7.69231
M8.71.	0	0	0	0	0	0	0	0
M8.72.	0	0	0	0	0	0	0	0
M8.73.	0	0	0	0	0	0	0	0
M8.74.	0	0	0	0	0	0	0	0
M8.75.	0	0	-8.33333	8.33333	8.33333	0	0	0
M8.76.	-9.09091	9.09091	0	9.09091	-9.09091	0	0	-9.09091
M8.77.	0	0	0	0	0	0	0	0
M8.78.	0	0	10	0	20	0	10	0
M8.79.	0	0	0	0	0	0	0	0
M8.8.	0	0	0	0	0	0	0	0
M8.80.	0	0	0	0	0	0	0	0
M8.81.	0	0	0	0	0	0	0	0
M8.82.	0	0	0	0	0	0	0	0
M8.83.Immune Responses	-14.2857	28.5714	0	0	-28.5714	0	-14.2857	14.2857
M8.84.	0	0	0	0	0	0	0	0
M8.85.	0	0	0	0	0	0	0	0
M8.86.	0	0	0	0	0	0	0	0
M8.87.	-9.09091	18.1818	-9.09091	9.09091	-9.09091	0	-9.09091	-9.09091
M8.88.	0	0	0	0	0	0	0	0
M8.89.Immune Responses	0	10	0	0	10	0	0	0
M8.9.	0	0	0	0	0	0	0	0
M8.90.	0	0	-20	0	0	0	0	0
M8.91.	0	0	0	0	0	0	0	0
M8.92.	0	0	0	0	0	0	0	0
M8.93.	0	0	0	0	0	0	0	0
M8.94.	-10	0	-10	0	0	0	0	0
M8.95.	0	20	20	0	0	0	0	0
M8.96.	0	0	0	0	0	0	0	0
M8.97.	0	0	0	0	0	0	0	0
M8.98.	0	0	12.5	0	0	0	0	0
M8.99.	0	0	0	12.5	0	0	0	0
M9.1.	0	0	0	0	0	0	0	0
M9.10.	0	0	0	0	0	0	0	0
M9.11.	0	0	0	0	0	0	0	0
M9.12.	0	0	0	0	0	0	0	0
M9.13.	0	0	0	0	0	0	0	0
M9.14.	0	0	6.25	0	0	0	0	0
M9.15.	0	0	0	0	0	0	0	0
M9.16.	0	0	0	0	0	0	0	0
M9.17.	0	0	0	0	0	0	0	0
M9.18.	0	0	0	0	0	0	0	0
M9.19.	0	0	0	0	0	0	0	0
M9.2.B cells	0	0	0	0	0	0	0	0
M9.20.	0	0	0	0	0	0	0	0
M9.21.	0	0	0	0	0	0	0	0
M9.22.	0	0	0	6.25	-6.25	0	0	0
M9.23.	0	7.5	0	5	-5	0	0	0
M9.24.	0	0	0	0	0	0	0	0
M9.25.	0	0	0	0	0	0	0	0
M9.26.	5.55556	0	-5.55556	0	0	0	-5.55556	5.55556
M9.27.	0	0	9.09091	0	9.09091	0	0	0
M9.28.	0	0	0	0	0	0	0	0
M9.29.	0	6.25	0	6.25	0	0	-6.25	0
M9.3.	0	0	0	0	0	0	0	0
M9.30.	0	0	0	0	0	0	0	0
M9.31.	-5.26316	0	0	0	-5.26316	0	0	0
M9.32.	0	0	0	0	6.25	0	0	0
M9.33.	0	0	0	7.14286	-7.14286	0	0	0
M9.34.Immunosuppression	-5.88235	-5.88235	-5.88235	5.88235	-5.88235	-5.88235	0	0
M9.35.	0	5.55556	0	0	0	0	0	5.55556
M9.36.	-12.5	0	0	12.5	-12.5	0	0	0
M9.37.	0	0	0	0	0	0	0	0
M9.38.	0	0	11.1111	0	0	0	0	0
M9.39.	0	0	0	0	0	0	0	0
M9.4.	0	0	0	0	0	0	0	0
M9.40.	0	0	13.3333	0	0	0	0	0
M9.41.	0	0	0	0	0	0	0	0
M9.42.Cell Cycle	-11.1111	11.1111	0	11.1111	-11.1111	0	0	0
M9.43.	0	0	0	0	0	0	0	0
M9.44.	0	-11.1111	0	0	0	0	0	0
M9.45.	0	0	8.33333	0	0	0	0	0
M9.46.	0	0	0	0	0	0	0	0
M9.47.	0	0	0	0	-11.1111	0	0	0
M9.48.	0	-20	0	0	0	0	0	0
M9.49.	0	0	0	16.6667	0	-16.6667	0	0
M9.5.	0	0	0	0	0	0	0	0
M9.50.	0	0	0	0	0	0	0	0
M9.51.	0	0	-25	0	0	0	0	0
M9.52.	0	0	0	0	0	0	0	0
M9.6.	0	0	0	0	0	0	0	0
M9.7.	0	0	7.5	0	7.5	0	7.5	0
M9.8.	0	0	0	0	0	0	0	0
M9.9.	0	0	0	0	0	0	0	0

## Sheet: Post 6 vs Post 3
Post-treatment 6 months vs Post-treatment 3 months
Module	P1	P2	P3	P4	P5	P6	P8
M1.1.Platelets	-5.55556	-20.8333	0	27.7778	0	0	8.33333
M1.2.Interferon	0	0	-9.09091	0	0	-9.09091	0
M2.1.Cell Cycle	0	0	0	-27.5	-17.5	-12.5	0
M2.2.Cell Cycle	0	0	0	0	0	0	0
M2.3.Erythrocytes	0	-11.6279	0	0	0	0	0
M3.1.Erythrocytes	0	0	0	0	0	0	0
M3.2.Inflammation	12.5	-5.76923	-9.61538	0	10.5769	0	0
M3.3.Cell Cycle	5	0	-17.5	0	0	0	0
M3.4.Interferon	0	-10.8696	-6.52174	0	0	0	0
M3.5.Cell Cycle	0	0	0	0	0	0	0
M3.6.Cytotoxic/NK Cell	0	-7.31707	-9.7561	0	0	0	0
M4.1.T cells	0	0	14.8936	0	-6.38298	6.38298	0
M4.10.B cells	0	0	23.0769	0	0	0	-7.69231
M4.11.Plasma Cells	80	0	0	0	0	0	0
M4.12.	0	0	0	0	0	0	0
M4.13.Inflammation	7.8125	0	0	0	0	0	0
M4.14.Monocytes	12.766	-6.38298	-23.4043	0	12.766	0	0
M4.15.T cells	-8.10811	0	5.40541	0	0	0	0
M4.16.	0	0	0	0	0	0	0
M4.2.Inflammation	8.57143	0	-8.57143	0	0	0	0
M4.3.Protein Synthesis	0	0	5.55556	0	0	0	0
M4.4.	0	0	0	0	0	0	0
M4.5.Protein Synthesis	0	0	0	0	0	0	0
M4.6.Inflammation	0	0	-5.20833	0	0	0	0
M4.7.Cell Cycle	0	0	0	0	0	0	0
M4.8.	0	0	6.25	-6.25	0	0	12.5
M4.9.	0	0	0	0	0	0	0
M5.1.Inflammation	0	0	0	0	0	0	0
M5.10.Mitochondrial Respiration	0	0	0	0	0	0	0
M5.11.	0	0	0	0	0	0	0
M5.12.Interferon	0	0	0	0	0	0	0
M5.13.	0	0	0	0	0	0	0
M5.14.	11.3636	0	-6.81818	0	0	0	0
M5.15.Neutrophils	0	-15.3846	-15.3846	0	15.3846	0	0
M5.2.	0	0	0	0	0	0	0
M5.3.	0	0	0	0	0	0	0
M5.4.	0	0	0	0	0	0	0
M5.5.	0	0	0	0	0	0	0
M5.6.Mitochondrial Stress/Proteasome	0	0	0	0	0	0	0
M5.7.Inflammation	0	0	-6.03448	0	0	0	0
M5.8.	0	0	0	0	0	0	0
M5.9.Protein Synthesis	0	0	0	0	0	0	0
M6.1.	0	0	0	0	0	0	0
M6.10.	0	0	0	0	0	0	0
M6.11.Cell Cycle	0	0	0	0	0	0	0
M6.12.Mitochondrial Stress	0	0	0	0	0	0	0
M6.13.Cell Death	7.14286	-9.52381	-11.9048	0	9.52381	0	0
M6.14.	0	0	0	13.3333	0	0	0
M6.15.	0	0	9.09091	0	0	0	0
M6.16.Cell Cycle	0	0	0	0	0	0	0
M6.17.	0	0	0	0	0	0	0
M6.18.Erythrocytes	0	0	0	9.09091	0	0	9.09091
M6.19.	0	0	8.33333	0	0	0	0
M6.2.Mitochondrial Respiration	0	0	0	0	0	0	0
M6.20.	0	0	0	0	0	0	0
M6.3.	0	0	0	0	0	0	0
M6.4.	0	0	0	0	0	0	0
M6.5.	0	0	0	0	0	0	0
M6.6.Apoptosis/Survival	0	0	0	0	13.6364	0	0
M6.7.	0	0	0	0	0	0	0
M6.8.	0	0	0	0	0	0	0
M6.9.	0	0	0	0	0	0	0
M7.1.Inflammation	0	0	0	0	0	0	0
M7.10.	0	0	0	0	0	0	0
M7.11.	0	0	0	0	0	0	0
M7.12.	0	0	0	0	0	0	0
M7.13.	0	0	7.31707	0	0	0	0
M7.14.	0	0	0	0	0	0	0
M7.15.	0	0	0	0	0	0	0
M7.16.DC/Apoptosis	0	-8.33333	0	-8.33333	0	0	0
M7.17.	0	0	0	0	0	0	0
M7.18.Immunosuppression	0	0	0	0	0	0	0
M7.19.	0	0	0	0	0	0	0
M7.2.	0	0	0	0	0	0	0
M7.20.	0	0	0	0	0	0	0
M7.21.Cytotoxic	0	0	0	0	0	0	0
M7.22.Inflammation	0	0	-18.75	0	6.25	0	0
M7.23.	0	0	0	0	0	0	0
M7.24.Lymphocyte Activation	0	0	0	0	0	0	0
M7.25.	0	0	0	0	0	0	0
M7.26.	0	0	0	0	0	0	0
M7.27.	0	0	-11.1111	0	0	0	0
M7.28.	0	0	0	0	0	0	0
M7.29.	0	0	-8.82353	0	0	0	0
M7.3.	0	0	0	0	0	0	0
M7.30.	0	0	0	0	0	0	0
M7.31.	-9.67742	0	0	0	0	0	0
M7.32.	0	0	0	0	0	0	0
M7.33.	0	0	0	6.66667	6.66667	0	0
M7.34.	0	0	0	0	0	0	0
M7.35.	0	-5.88235	0	0	0	0	0
M7.4.	0	0	0	0	0	0	0
M7.5.	0	0	0	0	0	0	0
M7.6.Proliferation	0	0	0	0	0	0	0
M7.7.Proliferation	0	0	0	0	0	0	0
M7.8.Cell Cycle	0	0	0	0	0	0	0
M7.9.	0	0	0	0	0	0	0
M8.1.	0	0	0	0	0	0	0
M8.10.	0	0	0	0	0	0	0
M8.100.	0	0	0	0	0	0	0
M8.101.	0	0	0	0	0	0	0
M8.102.	0	0	0	0	0	0	0
M8.103.	0	0	-25	0	0	0	0
M8.104.	0	0	0	0	0	0	0
M8.105.	0	0	0	0	0	0	0
M8.106.	0	0	0	0	0	0	0
M8.107.	0	0	0	0	0	0	0
M8.108.	0	0	25	0	-12.5	0	-12.5
M8.109.	0	0	0	0	0	0	0
M8.11.	0	0	0	-5.26316	0	0	0
M8.110.	0	0	0	0	0	0	0
M8.111.	0	0	0	0	0	0	0
M8.12.	0	0	0	0	0	0	0
M8.13.	0	0	0	0	0	0	0
M8.14.	0	0	0	0	0	0	0
M8.15.	0	0	0	0	0	0	0
M8.16.	0	0	0	0	0	0	0
M8.17.	0	0	0	0	0	0	0
M8.18.	0	0	0	-5.26316	0	0	0
M8.19.	0	0	0	0	0	0	0
M8.2.	0	0	0	0	0	0	0
M8.20.	0	0	5.26316	0	0	0	0
M8.21.	0	0	0	0	0	0	0
M8.22.	0	0	0	0	0	0	0
M8.23.	0	0	0	-14.2857	0	0	0
M8.24.	0	0	0	6.66667	0	0	0
M8.25.	-5.55556	0	-5.55556	0	0	0	0
M8.26.	0	0	0	0	0	0	0
M8.27.	0	0	0	0	0	0	5.55556
M8.28.	0	0	0	0	0	0	0
M8.29.	-6.25	0	0	0	0	0	0
M8.3.	0	0	0	0	0	0	0
M8.30.	0	0	9.09091	0	0	0	0
M8.31.	0	0	0	0	-7.14286	0	0
M8.32.	0	0	0	5.88235	0	0	0
M8.33.	0	0	0	0	0	0	0
M8.34.	0	-8.33333	0	0	0	0	0
M8.35.	0	0	-5.88235	0	0	0	0
M8.36.	0	0	0	0	0	0	0
M8.37.	0	0	0	-5.55556	-5.55556	0	0
M8.38.	0	0	0	0	0	0	0
M8.39.	0	0	0	0	0	0	0
M8.4.	0	0	0	0	0	0	0
M8.40.	0	0	5.88235	0	0	0	0
M8.41.	0	0	0	0	0	0	0
M8.42.	0	0	0	0	0	0	0
M8.43.	0	0	-5.55556	0	0	0	0
M8.44.	0	0	12.5	0	0	0	0
M8.45.	0	0	0	0	0	0	0
M8.46.Cytotoxic/NK Cell	0	-6.66667	-20	0	0	0	0
M8.47.	0	0	0	0	0	0	0
M8.48.	0	0	0	-8.33333	0	0	0
M8.49.	0	0	-8.33333	0	0	0	0
M8.5.	0	0	0	0	0	0	0
M8.50.	0	0	0	-7.69231	0	0	0
M8.51.	0	-6.66667	6.66667	0	0	0	0
M8.52.	0	0	0	0	0	0	0
M8.53.	0	0	0	0	0	0	0
M8.54.	0	0	7.69231	0	-7.69231	7.69231	-7.69231
M8.55.	0	0	0	0	0	0	0
M8.56.	-9.09091	0	0	0	0	0	0
M8.57.	0	0	0	0	0	0	0
M8.58.	0	0	0	0	0	0	0
M8.59.	0	0	0	-14.2857	0	0	0
M8.6.	0	0	0	0	0	0	0
M8.60.	10	0	-10	10	0	0	0
M8.61.Immune Responses	0	-6.25	0	0	0	0	0
M8.62.	0	0	-21.4286	0	0	0	0
M8.63.	0	0	0	0	0	0	0
M8.64.	0	0	0	0	0	0	0
M8.65.	0	0	0	0	0	0	0
M8.66.	0	0	0	12.5	12.5	0	0
M8.67.	15.3846	-7.69231	-7.69231	0	0	0	7.69231
M8.68.	0	0	0	0	0	0	0
M8.69.	0	-8.33333	16.6667	8.33333	8.33333	8.33333	-8.33333
M8.7.	0	0	0	0	0	0	0
M8.70.	0	0	0	-7.69231	0	0	7.69231
M8.71.	0	0	0	0	0	0	0
M8.72.	0	0	0	0	0	0	0
M8.73.	0	0	0	0	0	0	0
M8.74.	0	0	0	0	0	0	0
M8.75.	0	0	0	-8.33333	0	0	0
M8.76.	0	-9.09091	0	-9.09091	0	0	0
M8.77.	0	0	0	0	0	0	0
M8.78.	0	0	0	0	0	0	-10
M8.79.	0	0	0	0	0	0	0
M8.8.	0	0	0	0	0	0	0
M8.80.	0	0	0	0	0	0	0
M8.81.	0	0	0	0	0	0	0
M8.82.	0	0	0	0	0	0	0
M8.83.Immune Responses	0	-28.5714	-28.5714	0	14.2857	0	0
M8.84.	0	0	0	0	0	0	0
M8.85.	0	0	0	0	0	0	0
M8.86.	0	0	0	0	0	0	0
M8.87.	0	-18.1818	0	0	0	0	0
M8.88.	9.09091	0	0	0	0	0	0
M8.89.Immune Responses	0	0	0	0	0	0	0
M8.9.	0	0	0	0	0	0	0
M8.90.	0	0	0	0	0	0	0
M8.91.	0	0	0	0	0	0	0
M8.92.	0	0	0	0	0	0	0
M8.93.	0	0	0	0	0	0	0
M8.94.	10	0	-20	0	0	0	0
M8.95.	0	0	-20	0	0	0	0
M8.96.	0	0	0	0	0	0	0
M8.97.	0	0	0	0	0	0	0
M8.98.	0	0	0	0	0	0	0
M8.99.	0	0	0	0	0	0	0
M9.1.	0	0	0	0	0	0	0
M9.10.	0	0	0	0	0	0	0
M9.11.	0	0	0	0	0	0	0
M9.12.	0	0	0	0	0	0	0
M9.13.	0	0	0	0	0	0	0
M9.14.	0	0	0	0	0	0	0
M9.15.	0	0	0	0	0	0	0
M9.16.	0	0	0	0	0	0	0
M9.17.	0	0	0	0	0	0	0
M9.18.	0	0	0	0	0	0	0
M9.19.	0	0	0	0	0	0	0
M9.2.B cells	0	0	0	0	0	0	0
M9.20.	0	0	0	0	0	0	0
M9.21.	0	0	0	0	0	0	0
M9.22.	0	0	0	0	0	0	0
M9.23.	0	-7.5	0	-5	0	0	0
M9.24.	0	0	0	0	0	0	0
M9.25.	0	0	0	0	0	0	0
M9.26.	0	0	0	5.55556	0	0	0
M9.27.	0	0	0	0	0	0	0
M9.28.	0	0	0	0	0	0	0
M9.29.	0	0	-6.25	-6.25	0	-6.25	0
M9.3.	0	0	0	0	0	0	0
M9.30.	0	0	0	0	0	0	0
M9.31.	0	0	0	0	0	0	0
M9.32.	0	0	0	0	0	0	0
M9.33.	0	0	0	0	0	0	0
M9.34.Immunosuppression	5.88235	0	0	-5.88235	0	0	0
M9.35.	0	0	-11.1111	-5.55556	0	0	5.55556
M9.36.	0	0	0	-12.5	0	0	0
M9.37.	0	0	0	-7.69231	-7.69231	-7.69231	0
M9.38.	0	0	0	0	0	0	0
M9.39.	0	0	0	0	0	0	0
M9.4.	0	0	0	0	0	0	0
M9.40.	0	0	0	0	0	0	0
M9.41.	0	0	0	0	0	0	0
M9.42.Cell Cycle	0	-11.1111	-11.1111	-11.1111	-11.1111	0	11.1111
M9.43.	0	0	0	0	0	0	0
M9.44.	0	0	0	0	0	0	0
M9.45.	0	0	0	0	0	0	0
M9.46.	0	0	0	0	0	0	0
M9.47.	0	0	0	0	0	0	0
M9.48.	0	0	0	0	0	0	0
M9.49.	0	-16.6667	0	0	0	0	0
M9.5.	0	0	0	0	0	0	0
M9.50.	0	0	0	0	0	0	0
M9.51.	0	0	0	0	0	0	0
M9.52.	0	0	0	0	0	0	0
M9.6.	0	0	0	0	0	0	0
M9.7.	0	0	0	0	-5	0	0
M9.8.	0	0	0	0	0	0	0
M9.9.	0	0	0	0	0	0	0

## Sheet: Post 6 vs Pre
Post-treatment 6 months vs Pre-treatment
Module	P1	P2	P3	P4	P5	P6	P8
M1.1.Platelets	-6.94444	-56.9444	-27.7778	0	0	-23.6111	-13.8889
M1.2.Interferon	0	18.1818	0	0	0	0	0
M2.1.Cell Cycle	5	0	-10	-27.5	-10	-15	0
M2.2.Cell Cycle	0	0	0	0	0	0	0
M2.3.Erythrocytes	0	0	0	0	0	0	0
M3.1.Erythrocytes	0	-8.16327	6.12245	0	0	0	0
M3.2.Inflammation	0	-16.3462	-5.76923	25.9615	-13.4615	0	0
M3.3.Cell Cycle	5	0	0	0	0	0	0
M3.4.Interferon	0	8.69565	13.0435	0	0	0	0
M3.5.Cell Cycle	0	0	0	0	0	0	0
M3.6.Cytotoxic/NK Cell	0	53.6585	0	31.7073	53.6585	0	0
M4.1.T cells	0	0	12.766	-42.5532	0	0	0
M4.10.B cells	-38.4615	-11.5385	11.5385	-15.3846	0	0	0
M4.11.Plasma Cells	100	0	0	0	0	0	0
M4.12.	0	0	0	0	0	0	0
M4.13.Inflammation	0	-6.25	0	9.375	-7.8125	0	0
M4.14.Monocytes	0	-14.8936	-19.1489	0	-10.6383	0	0
M4.15.T cells	0	13.5135	8.10811	-18.9189	13.5135	5.40541	0
M4.16.	0	0	0	0	0	0	0
M4.2.Inflammation	0	-8.57143	0	20	-11.4286	0	0
M4.3.Protein Synthesis	0	0	5.55556	0	0	0	0
M4.4.	0	0	0	0	0	0	0
M4.5.Protein Synthesis	-5.40541	0	-5.40541	0	0	0	0
M4.6.Inflammation	0	-7.29167	0	8.33333	-6.25	0	0
M4.7.Cell Cycle	0	0	0	0	0	0	0
M4.8.	0	0	12.5	0	-6.25	0	6.25
M4.9.	0	0	5.12821	0	0	0	0
M5.1.Inflammation	0	0	0	0	0	0	0
M5.10.Mitochondrial Respiration	0	0	0	0	0	0	0
M5.11.	0	0	0	-6.97674	0	0	0
M5.12.Interferon	0	-6.12245	6.12245	0	0	0	0
M5.13.	0	0	0	0	0	0	0
M5.14.	0	-13.6364	-9.09091	6.81818	-11.3636	0	0
M5.15.Neutrophils	0	-7.69231	-15.3846	7.69231	-7.69231	-7.69231	0
M5.2.	0	0	-6.12245	0	-6.12245	0	0
M5.3.	0	0	0	0	0	0	0
M5.4.	0	0	0	0	0	0	0
M5.5.	0	0	0	0	0	0	0
M5.6.Mitochondrial Stress/Proteasome	0	0	0	0	0	0	0
M5.7.Inflammation	0	0	-7.75862	0	0	0	0
M5.8.	0	0	0	0	0	0	0
M5.9.Protein Synthesis	0	0	9.61538	0	0	0	0
M6.1.	0	0	0	0	0	0	0
M6.10.	0	0	0	0	0	0	0
M6.11.Cell Cycle	0	0	0	0	0	0	0
M6.12.Mitochondrial Stress	0	0	0	0	0	0	0
M6.13.Cell Death	0	-9.52381	0	0	-7.14286	0	0
M6.14.	0	-23.3333	-13.3333	0	-10	0	0
M6.15.	0	0	0	-13.6364	0	0	0
M6.16.Cell Cycle	0	0	0	0	0	0	0
M6.17.	0	0	0	0	0	0	0
M6.18.Erythrocytes	0	-9.09091	-9.09091	9.09091	0	-9.09091	-9.09091
M6.19.	0	0	0	-8.33333	0	0	0
M6.2.Mitochondrial Respiration	0	0	0	0	0	0	0
M6.20.	0	0	0	0	0	0	0
M6.3.	0	0	0	0	0	0	0
M6.4.	0	0	0	0	0	0	0
M6.5.	0	0	0	0	0	0	0
M6.6.Apoptosis/Survival	0	-13.6364	0	6.81818	0	0	0
M6.7.	0	0	0	0	0	0	0
M6.8.	0	0	-7.69231	0	7.69231	0	0
M6.9.	0	0	0	0	6.89655	0	0
M7.1.Inflammation	0	0	0	0	0	0	0
M7.10.	0	0	0	0	0	0	0
M7.11.	0	0	0	0	0	0	0
M7.12.	0	0	0	0	0	0	0
M7.13.	0	0	12.1951	0	7.31707	0	0
M7.14.	0	0	0	0	0	0	0
M7.15.	0	0	0	0	0	0	0
M7.16.DC/Apoptosis	0	-8.33333	-16.6667	0	-10.4167	0	6.25
M7.17.	0	0	0	0	0	0	0
M7.18.Immunosuppression	0	0	0	0	0	0	0
M7.19.	0	0	0	0	0	0	0
M7.2.	0	0	7.14286	0	0	0	0
M7.20.	0	0	0	0	0	0	0
M7.21.Cytotoxic	0	0	0	0	0	0	0
M7.22.Inflammation	0	-14.5833	-12.5	0	-12.5	0	0
M7.23.	0	0	0	0	0	0	0
M7.24.Lymphocyte Activation	0	0	0	0	0	0	0
M7.25.	0	0	7.31707	0	0	0	0
M7.26.	0	0	0	0	0	0	0
M7.27.	0	0	-11.1111	0	0	0	-7.40741
M7.28.	0	0	0	0	0	0	0
M7.29.	0	-8.82353	-5.88235	5.88235	-11.7647	0	0
M7.3.	0	0	0	0	0	0	0
M7.30.	0	0	0	0	0	0	0
M7.31.	0	-6.45161	0	0	0	0	0
M7.32.	37.5	0	12.5	12.5	0	0	0
M7.33.	0	-13.3333	0	0	0	0	-6.66667
M7.34.	0	0	0	0	0	0	0
M7.35.	0	-17.6471	0	11.7647	-11.7647	0	0
M7.4.	0	0	0	0	0	0	0
M7.5.	0	0	0	0	0	0	0
M7.6.Proliferation	0	0	0	0	0	0	0
M7.7.Proliferation	0	0	0	0	0	0	0
M7.8.Cell Cycle	0	0	0	0	0	0	0
M7.9.	0	0	0	0	0	0	0
M8.1.	0	0	0	0	0	0	0
M8.10.	0	0	11.5385	0	0	0	0
M8.100.	0	0	0	0	0	-16.6667	16.6667
M8.101.	0	0	0	0	0	0	0
M8.102.	0	0	10	0	0	0	0
M8.103.	0	0	-25	0	0	0	0
M8.104.	0	0	0	0	0	0	0
M8.105.	0	-16.6667	0	0	0	0	0
M8.106.	0	0	28.5714	0	0	0	0
M8.107.	0	0	-12.5	0	0	0	0
M8.108.	0	0	25	-50	12.5	0	0
M8.109.	0	0	20	0	0	0	0
M8.11.	0	0	0	0	0	0	0
M8.110.	0	0	0	0	0	0	0
M8.111.	0	0	0	0	0	0	0
M8.12.	0	0	0	0	0	0	0
M8.13.	0	0	0	0	0	0	0
M8.14.	0	0	0	0	0	0	0
M8.15.	0	0	0	0	0	0	0
M8.16.	0	0	0	0	0	0	0
M8.17.	0	0	0	0	0	0	0
M8.18.	0	-21.0526	5.26316	0	0	0	5.26316
M8.19.	0	0	0	0	0	0	0
M8.2.	0	0	0	0	0	0	0
M8.20.	0	-5.26316	5.26316	0	-5.26316	0	0
M8.21.	0	0	0	0	0	0	0
M8.22.	0	0	0	0	0	0	0
M8.23.	0	0	28.5714	0	0	0	0
M8.24.	0	-13.3333	0	0	0	0	0
M8.25.	0	0	-5.55556	0	5.55556	0	0
M8.26.	0	0	0	0	5.55556	0	0
M8.27.	0	0	5.55556	-11.1111	0	0	0
M8.28.	0	0	0	0	0	0	0
M8.29.	0	0	0	0	0	0	0
M8.3.	0	0	0	0	0	0	0
M8.30.	0	0	0	0	0	0	0
M8.31.	0	0	7.14286	0	0	0	7.14286
M8.32.	0	-5.88235	-5.88235	5.88235	0	0	0
M8.33.	0	0	0	0	6.25	0	6.25
M8.34.	0	-8.33333	0	0	0	0	0
M8.35.	0	0	-11.7647	0	-5.88235	0	0
M8.36.	0	0	10	0	0	0	0
M8.37.	0	0	11.1111	-11.1111	0	0	0
M8.38.	0	0	0	0	0	0	0
M8.39.	0	-30.7692	-7.69231	7.69231	0	0	0
M8.4.	0	0	0	0	0	0	0
M8.40.	0	0	0	0	0	0	0
M8.41.	0	0	0	0	0	0	0
M8.42.	0	0	0	0	0	0	0
M8.43.	0	0	0	0	0	0	0
M8.44.	0	-6.25	6.25	0	0	0	-6.25
M8.45.	0	0	0	0	0	0	0
M8.46.Cytotoxic/NK Cell	0	46.6667	-6.66667	60	60	0	0
M8.47.	0	0	37.5	-12.5	0	-12.5	0
M8.48.	0	0	0	0	-8.33333	0	0
M8.49.	0	0	-8.33333	0	0	0	0
M8.5.	0	0	0	0	0	0	0
M8.50.	0	0	0	0	0	0	0
M8.51.	0	-6.66667	6.66667	0	0	0	0
M8.52.	0	0	0	0	0	0	0
M8.53.	0	0	0	0	0	0	0
M8.54.	0	0	46.1538	-7.69231	-7.69231	7.69231	7.69231
M8.55.	0	0	0	0	0	0	0
M8.56.	0	9.09091	-9.09091	9.09091	9.09091	0	0
M8.57.	0	0	-9.09091	0	0	0	0
M8.58.	0	0	0	0	0	0	0
M8.59.	0	-7.14286	0	-7.14286	0	0	0
M8.6.	0	0	0	0	0	0	0
M8.60.	0	0	-10	0	-10	0	-10
M8.61.Immune Responses	0	0	0	0	0	-6.25	0
M8.62.	0	-7.14286	-14.2857	0	-14.2857	0	0
M8.63.	0	0	0	0	0	0	0
M8.64.	0	0	0	0	0	0	0
M8.65.	0	0	-16.6667	0	0	0	0
M8.66.	0	-12.5	0	25	0	0	0
M8.67.	0	0	15.3846	15.3846	-7.69231	0	7.69231
M8.68.	0	0	0	-10	0	0	0
M8.69.	-8.33333	-8.33333	-25	0	-8.33333	8.33333	0
M8.7.	0	0	0	0	0	0	0
M8.70.	0	0	-7.69231	7.69231	-7.69231	0	7.69231
M8.71.	0	0	0	0	0	0	0
M8.72.	0	0	0	0	0	0	0
M8.73.	0	0	0	0	0	0	0
M8.74.	0	0	0	0	0	0	0
M8.75.	0	0	8.33333	0	0	0	0
M8.76.	-9.09091	-9.09091	0	0	-9.09091	0	0
M8.77.	0	0	0	0	0	0	0
M8.78.	0	10	10	-10	0	0	0
M8.79.	0	0	0	0	0	0	0
M8.8.	0	0	0	0	0	0	0
M8.80.	0	0	0	0	0	0	0
M8.81.	0	0	0	0	0	0	0
M8.82.	0	0	0	0	0	0	0
M8.83.Immune Responses	-14.2857	0	0	0	14.2857	0	-14.2857
M8.84.	0	0	25	0	0	0	0
M8.85.	0	0	0	0	0	0	0
M8.86.	0	0	0	0	0	0	0
M8.87.	-18.1818	0	-9.09091	9.09091	-9.09091	0	0
M8.88.	0	0	0	0	0	0	0
M8.89.Immune Responses	0	0	0	0	0	0	0
M8.9.	0	0	0	0	0	0	0
M8.90.	0	0	-20	0	0	0	0
M8.91.	0	0	0	0	0	0	0
M8.92.	0	0	0	0	0	0	0
M8.93.	0	0	0	0	0	0	0
M8.94.	0	0	-40	0	0	-10	0
M8.95.	0	0	0	0	0	0	0
M8.96.	-10	0	0	0	0	0	0
M8.97.	0	0	0	0	0	0	0
M8.98.	0	0	0	0	0	0	0
M8.99.	0	0	0	0	0	0	0
M9.1.	0	0	0	0	0	0	0
M9.10.	0	0	0	0	0	0	0
M9.11.	0	0	0	0	0	0	0
M9.12.	0	0	0	0	0	0	0
M9.13.	0	0	0	0	0	0	0
M9.14.	0	0	0	0	0	0	0
M9.15.	0	0	0	0	0	0	0
M9.16.	0	0	0	0	0	0	0
M9.17.	0	0	0	0	0	0	0
M9.18.	0	0	0	0	0	0	0
M9.19.	0	0	0	0	0	0	0
M9.2.B cells	0	0	0	0	0	0	0
M9.20.	0	0	0	0	0	0	0
M9.21.	0	0	0	0	0	0	0
M9.22.	0	0	0	0	0	0	0
M9.23.	0	0	0	0	-5	0	0
M9.24.	0	0	0	0	0	0	0
M9.25.	0	0	0	0	0	0	0
M9.26.	5.55556	-5.55556	0	0	0	-5.55556	0
M9.27.	0	0	12.1212	0	0	0	0
M9.28.	0	0	0	0	0	0	0
M9.29.	-6.25	0	6.25	-6.25	0	-6.25	-6.25
M9.3.	0	0	0	0	0	0	0
M9.30.	0	0	0	0	0	0	0
M9.31.	0	0	-5.26316	0	0	0	0
M9.32.	0	0	0	0	6.25	-6.25	0
M9.33.	0	-7.14286	0	0	-7.14286	0	0
M9.34.Immunosuppression	0	-5.88235	-5.88235	5.88235	0	-5.88235	0
M9.35.	0	0	0	0	5.55556	0	0
M9.36.	0	0	0	12.5	-12.5	0	12.5
M9.37.	0	0	0	-7.69231	0	0	0
M9.38.	0	0	0	0	0	0	0
M9.39.	0	0	0	0	0	0	0
M9.4.	0	0	0	0	0	0	0
M9.40.	0	0	0	0	0	0	0
M9.41.	0	0	0	0	0	0	0
M9.42.Cell Cycle	0	0	0	11.1111	-11.1111	0	11.1111
M9.43.	0	0	0	0	0	0	0
M9.44.	0	0	0	0	0	0	0
M9.45.	0	0	8.33333	0	0	0	0
M9.46.	0	0	0	0	0	0	0
M9.47.	0	0	0	0	0	0	0
M9.48.	0	-20	0	0	0	0	0
M9.49.	0	-16.6667	0	0	0	-16.6667	0
M9.5.	0	0	0	0	0	0	0
M9.50.	0	0	0	0	0	0	0
M9.51.	0	0	-25	0	0	0	0
M9.52.	0	0	0	0	-14.2857	0	0
M9.6.	0	0	0	0	0	0	0
M9.7.	0	0	12.5	0	0	0	0
M9.8.	0	0	0	0	0	0	0
M9.9.	0	0	0	0	0	0	0
