# Supplementary material for: Integrated transcriptional‐phenotypic analysis captures systemic immunomodulation following antiangiogenic therapy in renal cell carcinoma patients
Source: Clin Transl Med. 2021 Jun 20;11(6):e434. doi: 10.1002/ctm2.434 (PMC8214860; doi:10.1002/ctm2.434)
Supplement: Supplementary file 4 — Table3 [file CTM2-11-e434-s002.xls]

## Sheet: List of GSEA
Cell Type	Transcripts	#Transcripts	Ref
T cells	"PRKCQ" "CD3D" "CD3G" "CD28" "LCK" "TRAT1" "BCL11B"	18	Bindea
	"CD2" "TRBC1" "TRA@" "ITM2A" "SH2D1A" "CD6" "CD96"
	"NCALD" "GIMAP5" "CD3E" "SKAP1"
CD8 T cells	"CD8B" "CD8A" "PF4" "PRR5" "SF1"	37	Bindea
	"LIME1" "DNAJB1" "ARHGAP8" "GZMM" "SLC16A7"
	"SFRS7" "APBA2" "C4orf15" "LEPROTL1" "ZFP36L2"
	"GADD45A" "MYST3" "ZEB1" "ZNF609" "C12orf47"
	"THUMPD1" "VAMP2" "ZNF91" "ZNF22" "TMC6"
	"FLT3LG" "CDKN2AIP" "TSC22D3" "TBCC" "RBM3"
	"ABT1" "C19orf6" "CAMLG" "PPP1R2" "AES"
	"KLF9" "PRF1"
Cytotoxic cells	"KLRD1" "KLRF1" "GNLY" "CTSW" "KLRB1" "KLRK1"	17	Bindea
	"NKG7" "GZMH" "SIGIRR" "ZBTB16" "RUNX3" "APOL3"
	"RORA" "APBA2" "WHDC1L1" "DUSP2" "GZMA"
Th1 cells	"IFNG" "LTA" "APBB2" "DOK5" "IL12RB2" "APOD"	27	Bindea
	"ZBTB32" "CD38" "CSF2" "CTLA4" "CD70" "DPP4"
	"EGFL6" "BST2" "DUSP5" "LRP8" "IL22" "DGKI"
	"CCL4" "GGT1" "LRRN3" "SYNGR3" "ATP9A" "BTG3"
	"CMAH" "HBEGF" "SGCB"
Tcm	"CDC14A" "ATM" "USP9Y" "PCNX"	39	Bindea
	"FOXP1" "KLF12" "ST3GAL1" "INPP4B"
	"CASP8" "MLL" "PCM1" "RP11-74E24.2"
	"PHC3" "NFATC3" "LOC202134" "TIMM8A"
	"ATF7IP" "REPS1" "PSPC1" "RPP38"
	"HNRPH1" "STX16" "CYLD" "SNRPN"
	"TRAF3IP3" "NEFL" "POLR2J2" "AQP3"
	"CG030" "PDXDC2" "CLUAP1" "DOCK9"
	"CYorf15B" "CREBZF" "CEP68" "TXK"
	"SLC7A6" "FYB" "MAP3K1"
Tem	"TRA@" "PRKY" "VIL2" "GDPD5" "CCR2" "MEFV"	15	Bindea
	"C7orf54" "FLI1" "TBC1D5" "DDX17" "AKT3" "EWSR1"
	"TBCD" "NFATC4" "LTK"
T helper cells	"ICOS" "LRBA" "ITM2A" "FAM111A" "PHF10"	23	Bindea
	"NUP107" "SEC24C" "NAP1L4" "BATF" "ASF1A"
	"FRYL" "FUSIP1" "TRA@" "RPA1" "UBE2L3"
	"ANP32B" "DDX50" "C13orf34" "PPP2R5C" "SLC25A12"
	"ATF2" "CD28" "GOLGA8A"
TFH	"CHI3L2" "CXCL13" "MYO7A" "CHGB" "ICA1"	32	Bindea
	"HEY1" "CDK5R1" "ST8SIA1" "PDCD1" "BLR1"
	"KIAA1324" "PVALB" "TSHR" "C18orf1" "TOX"
	"SLC7A10" "SMAD1" "POMT1" "PASK" "MKL2"
	"PTPN13" "KCNK5" "ZNF764" "MAF" "MYO6"
	"SIRPG" "THADA" "MAGEH1" "B3GAT1" "SH3TC1"
	"HIST1H4K" "STK39"
Th2 cells	"PMCH" "AHI1" "PTGIS" "CXCR6" "EVI5"	27	Bindea
	"IL26" "MB" "NEIL3" "GSTA4" "PHEX"
	"SMAD2" "CENPF" "ANK1" "ADCY1" "AI582773"
	"LAIR2" "SNRPD1" "MICAL2" "DHFR" "WDHD1"
	"BIRC5" "SLC39A14" "HELLS" "LIMA1" "CDC25C"
	"CDC7" "GATA3"
Th17 cells	"IL17A" "IL17RA" "RORC"	3	Bindea
Tgd	"TRD@" "TARP" "C1orf61" "TRGV9" "CD160" "FEZ1"	6	Bindea
Treg	"CCL19" "CD34" "CD72" "CTLA4" "FOXP3" "GADD45B"	26	Angelova
	"GEM" "IL1RL1" "IL9R" "MADCAM1" "MYH10" "NCF2"
	"RCSD1" "RYR1" "SELE" "SELP" "SFRP1" "SIT1"
	"TIGIT" "TLR10" "TLR2" "TLR7" "TLR8" "TRAF1"
	"WIPF1" "TGFB1"
NK cells	"LOC643313" "GAGE2" "ZNF747" "XCL1"	37	Bindea
	"XCL2" "AF107846" "SLC30A5" "NM_014114"
	"MCM3AP" "TBXA2R" "CDC5L" "LOC730096"
	"FUT5" "FGF18" "MRC2" "RP5-886K2.1"
	"SPN" "PSMD4" "PRX" "FZR1"
	"ZNF205" "AL080130" "ZNF528" "MAPRE3"
	"BCL2" "NM_017616" "ARL6IP2" "PDLIM4"
	"NM_014274" "LDB3" "ADARB1" "SMEK1"
	"TCTN2" "TINAGL1" "IGFBP5" "ALDH1B1"
	"NCR1"
NK CD56bright cells	"DUSP4" "RRAD" "XCL1" "PLA2G6" "NIBP"	11	Bindea
	"FOXJ1" "03/06/09" "MADD" "BG255923" "MPPED1"
	"MUC3B"
NK CD56dim cells	"KIR3DL2" "SPON2" "KIR2DL3" "GZMB" "KIR3DS1"	15	Bindea
	"KIR3DL1" "FLJ20699" "TMEPAI" "IL21R" "KIR3DL3"
	"KIR2DS5" "KIR2DS2" "GTF3C1" "KIR2DS1" "EDG8"
NKT	"BTN2A2" "CD101" "GNLY" "KIR2DL1" "KIR2DL3"	12	Angelova
	"KIR3DL1" "KIR3DL2" "KLRC1" "MICB" "NCR1"
	"NFATC2IP" "TNFRSF11A"
B cells	"MS4A1" "TCL1A" "HLA-DOB" "PNOC" "KIAA0125"	34	Bindea
	"CD19" "CR2" "IGHG1" "FCRL2" "BLK"
	"COCH" "OSBPL10" "IGHA1" "TNFRSF17" "ABCB4"
	"BLNK" "GLDC" "MEF2C" "IGHM" "FAM30A"
	"SPIB" "BCL11A" "GNG7" "IGKC" "CD72"
	"MICAL3" "BACH2" "IGL@" "CCR9" "QRSL1"
	"DTNB" "HLA-DQA1" "SCN3A" "SLC15A2"
Monocytes	"ACTR3" "ANXA5" "ARPC2" "ATP6V1B2" "BASP1"	25	Angelova
	"CD300LF" "DAZAP2" "EIF4A1" "EIF4G2" "EMP3"
	"FCN1" "FTL" "GABARAP" "HIF1A" "LITAF"
	"NCOA4" "OLR1" "RAB1A" "RHOA" "SAT1"
	"SDCBP" "SRGN" "TEK" "TMBIM6" "UBE2D3"
DC	"C1QC" "CCDC88A" "CCL13" "CCL3L1" "CCL3L3"	34	Angelova
	"CD300E" "CD86" "CLEC1A" "CLEC4C" "CLEC5A"
	"CLIC2" "CSF2RA" "FAM49A" "FCGR1A" "FN1"
	"FSTL1" "GPR109B" "GPX3" "HLA-DQA2" "INHBA"
	"LGMN" "NGFR" "PDGFRL" "PDPN" "PRKAR2B"
	"SIGLEC1" "SIGLEC5" "SLAMF9" "STAB1" "THBD"
	"TNFAIP2" "TTYH2" "UBD" "VCAM1"
iDC	"ATP6V1A" "C1QB" "CHST11" "CSF1" "DPYD" "FNDC3B"	21	Angelova
	"GRP" "IL1RN" "INPP5F" "LPL" "LPXN" "MMD"
	"PLAU" "PLCB2" "RAB38" "RDX" "RRAGD" "TACSTD2"
	"TGM2" "TIMD4" "TM7SF4"
pDC	"CBX6" "DAB2" "DDX17" "HIGD1A" "IDH3A" "IL3RA"	18	Angelova
	"MAGED1" "NUCB2" "OFD1" "OGT" "PDIA4" "SERTAD2"
	"SIRPA" "SPCS3" "TMED2" "TMX1" "UGCG" "ZDHHC17"
mDC	"ATP5O" "CBX1" "DNAJC15" "ENSA" "FOXN3" "PRCP"	8	Angelova
	"SSB" "TPMT"
MDS_Riv	"ADPRH" "C1RL" "CKAP4" "DSE" "GAS6"	25	Huber
	"LIMK2" "MCL1" "MMP9" "MT1F" "MT1H"
	"MXD1" "PCSK5" "PDLIM7" "PNP" "PRELID1"
	"S100A8" "SDC4" "SEMA4B" "SH2B2" "SH3PXD2B"
	"SLC11A1" "SLCO2B1" "STK32B" "TMEM88" "TPST1"
G-MDSC	"FOSB" "CXCL2" "CCL3" "CCL4" "EGR1"	14	Fridlender
	"CCRL2" "SOAT2" "IGFBP6" "TNFAIP3" "AMBP"
	"GPR109A" "LOC100034251" "NFKBIZ" "CLEC4N"
MDSC_Angel	"ADORA3" "AG2" "ARG1" "BIN2" "C1orf162"	85	Angelova
	"CAPS" "CD117" "CD11B" "CD11C" "CD124"
	"CD14" "CD15" "CD163L1" "CD1D1" "CD21"
	"CD23" "CD274" "CD31" "CD35" "CD40"
	"CD43" "CD44" "CD66B" "COX2" "CR2"
	"CTR9" "EBP" "FAM48A" "FAM70B" "FCER2"
	"FCGRT" "FERMT3" "FLOT1" "FLT1" "GIMAP7"
	"GLI4" "GNA15" "GPR34" "GPSM3" "HLA-DR"
	"IDO" "IKZF1" "IL12" "IL13" "IL18BP"
	"IL1R" "IL4RA" "INPP5D" "ITGA3" "KDR"
	"KRIT1" "LGALS3" "MGAT4A" "NAIP" "NEK3"
	"NFSF13" "NOG" "PARVG" "PDRG1" "PECAM1"
	"PIK3R5" "PPP1R2P4" "PSAP" "PTGES2" "PTPRE"
	"RNASE1" "RP11" "S100A8" "S100A9" "SELPLG"
	"SLA" "SLC36A1" "SLC44A1" "ST8SIA4" "STAT3"
	"STAT6" "TBXAS1" "TFGFB1" "TFGFB2" "TFGFB3"
	"TFGFB5" "TFRC" "TGFB2" "TPP1" "VTCN1"
